# Supplementary material for: SDCBP Modulates Stemness and Chemoresistance in Head and Neck Squamous Cell Carcinoma through Src Activation
Source: Cancers (Basel). 2021 Oct 1;13(19):4952. doi: 10.3390/cancers13194952 (PMC8508472; doi:10.3390/cancers13194952)
Supplement: Supplementary file 1 [file cancers-13-04952-s001.zip]

Archive with 15 entries (15 files):
- .DS_Store
- Suppl. Table and figures 11-08-21.pdf
- Supplementary Figure 1 19-07-21.pdf
- Supplementary Figure 10 27-08-21.pdf
- Supplementary Figure 11 19-07-21.pdf
- Supplementary Figure 12 19-07-21.pdf
- Supplementary Figure 13 19-07-21.pdf
- Supplementary Figure 2 07-09-21.pdf
- Supplementary Figure 3 01-09-21.pdf
- Supplementary Figure 4 07-09-21.pdf
- Supplementary Figure 5 07-09-21.pdf
- Supplementary Figure 6 19-07-21.pdf
- Supplementary Figure 7 19-07-21.pdf
- Supplementary Figure 8 19-07-21.pdf
- Supplementary Figure 9 27-08-21.pdf
